# Supplementary material for: Efficacy and Safety of Trametinib in Neurofibromatosis Type 1-Associated Plexiform Neurofibroma and Low-Grade Glioma: A Systematic Review and Meta-Analysis
Source: Pharmaceuticals (Basel). 2022 Jul 31;15(8):956. doi: 10.3390/ph15080956 (PMC9415905; doi:10.3390/ph15080956)
Supplement: Supplementary file 1 [file pharmaceuticals-15-00956-s001.zip]

Archive with 1 entries (1 files):
- pharmaceuticals-1807246-supplementary.pdf
